# Supplementary material for: Nutritional Approaches as a Treatment for Impaired Bone Growth and Quality Following the Consumption of Ultra-Processed Food
Source: Int J Mol Sci. 2022 Jan 13;23(2):841. doi: 10.3390/ijms23020841 (PMC8776230; doi:10.3390/ijms23020841)
Supplement: Supplementary file 1 [file ijms-23-00841-s001.zip]

Archive with 1 entries (1 files):
- ijms-1542927-supplementary.pdf
